# Supplementary material for: Global Prevalence of Colistin Resistance in Klebsiella pneumoniae from Bloodstream Infection: A Systematic Review and Meta-Analysis
Source: Pathogens. 2022 Sep 24;11(10):1092. doi: 10.3390/pathogens11101092 (PMC9607870; doi:10.3390/pathogens11101092)
Supplement: Supplementary file 1 [file pathogens-11-01092-s001.zip]

Archive with 2 entries (2 files):
- Table S1 Basic characteristics and quality score of included studies.pdf
- Table S2 The data used for this study.xlsx
