# Supplementary material for: Global Prevalence of Colistin Resistance in Klebsiella pneumoniae from Bloodstream Infection: A Systematic Review and Meta-Analysis
Source: Pathogens. 2022 Sep 24;11(10):1092. doi: 10.3390/pathogens11101092 (PMC9607870; doi:10.3390/pathogens11101092)
Supplement: Supplementary file 1 [file pathogens-11-01092-s001.zip › Table S2 The data used for this study.xlsx]

## Sheet: Sheet1
Table S2: The data used for this study
Study ID	Year of Publication	Year of Study	country	Continent	Unit	method group	N. isolate bacteria	Number positive	Polymyxin B	MDR	XDR	PDR	Ciprofloxacin	Aztreonam	Meropenem	Imipenem	Ertapenem	Pip/Tazobactam	Tobramycin	Tigercycline	Gentamicin	Levofloxacin	Ceftazidime	Cefepime	Amikacin	Cefotaxime	Ceftriaxone	Fosfomycin	Cefoperazone/sulbactam
Bir et al	2022	2018-2019	India1	South East Asia	Unclassified	Broth Microdilution	48	7		48	48
Imtiaz et al	2021	2021_1	Pakistan	Eastern Med	Unclassified	Broth Microdilution	31	4		21	13	3
Xiao et al	2021	2016-2019	China1	West Pacific	ICU	Broth Microdilution	78	9		78	55	9	72	73	55	54	55	70	70	18	70	72	62	62	67	63	63
Naomi-Matsuoka et al	2020	2018_1	Peru	America	Unclassified	Broth Microdilution	36	5		36
Santimaleeworagun et al	2020	2017-2018	Thailand	South East Asia	Unclassified	broth Microdilution	26	5					26		19					1	4				4
Boszczowski et al	2019	2010-2015	Brazil	America	Unclassified	Broth Microdilution	16	7					1		8	2				0
Zhang et al	2019	2015-2016	China2	West Pacific	Unclassified	Broth Microdilution	241	6					73	84	39	42	41	52		6	68	60	77	61	30	95	95	23	56
Dong et al	2018	2011-2014	China3	West Pacific	Unclassified	Broth Microdilution	164	0		52					46	49
Lee et al	2018	2016-2017	South Korea	West Pacific	Unclassified	Broth Microdilution	597	5										180			81		161	161	20	161	161
Gandra et al	2016	2008-2014	India2	South East Asia	Unclassified	Broth Microdilution	1481	41					1200		671	671	691
